# Supplementary material for: Retrospective analysis of clinical laboratory parameters in Han Wistar rat controls
Source: Front Toxicol. 2025 Dec 3;7:1684191. doi: 10.3389/ftox.2025.1684191 (PMC12708259; doi:10.3389/ftox.2025.1684191)
Supplement: Supplementary file 1 [file DataSheet1.zip]

Archive with 3 entries (3 files):
- hematology.xlsx
- clinical_chemistry.xlsx
- enzyme_activity.xlsx
