# Supplementary material for: Retrospective analysis of clinical laboratory parameters in Han Wistar rat controls
Source: Front Toxicol. 2025 Dec 3;7:1684191. doi: 10.3389/ftox.2025.1684191 (PMC12708259; doi:10.3389/ftox.2025.1684191)
Supplement: Supplementary file 1 [file DataSheet1.zip › hematology.xlsx]

## Sheet: Basophils__F
Female Han Wistar rats from ViCoG DB version 1.6
Basophils [10^9/L]
BW class [g]	N	Pctl. 10	Median	Pctl. 90	Geom. Mean	Geom. S.D.	Tol.Int. lower	Tol.Int. upper
140-160	143	0.006	0.013	0.073	0.016	2.464	0.003	0.085
160-180	359	0.009	0.02	0.06	0.019	2.258	0.005	0.079
180-200	893	0.01	0.016	0.05	0.018	2.1	0.005	0.063
200-220	1029	0.01	0.01	0.05	0.017	1.996	0.005	0.055
220-240	741	0.01	0.01	0.04	0.016	1.893	0.005	0.049
240-260	397	0.01	0.01	0.04	0.016	1.849	0.005	0.046
260-280	177	0.01	0.01	0.04	0.015	1.766	0.006	0.043
280-300	70	0.01	0.01	0.04	0.014	1.796	0.005	0.044
ALL	4014	0.01	0.01	0.05	0.017	2.009	0.005	0.054

## Sheet: Basophils__M
Male Han Wistar rats from ViCoG DB version 1.6
Basophils [10^9/L]
BW class [g]	N	Pctl. 10	Median	Pctl. 90	Geom. Mean	Geom. S.D.	Tol.Int. lower	Tol.Int. upper
180-200	89	0.01	0.025	0.097	0.028	2.57	0.005	0.168
200-220	142	0.01	0.02	0.124	0.027	2.624	0.005	0.158
220-240	243	0.01	0.02	0.1	0.024	2.507	0.005	0.125
240-260	427	0.01	0.02	0.076	0.023	2.313	0.005	0.1
260-280	680	0.01	0.02	0.071	0.022	2.277	0.005	0.092
280-300	900	0.01	0.02	0.07	0.022	2.211	0.006	0.087
300-320	980	0.01	0.02	0.07	0.023	2.187	0.006	0.086
320-340	892	0.01	0.02	0.06	0.023	2.132	0.006	0.083
340-360	714	0.01	0.02	0.07	0.023	2.203	0.006	0.088
360-380	485	0.01	0.02	0.07	0.023	2.321	0.005	0.1
380-400	378	0.01	0.02	0.07	0.022	2.197	0.005	0.086
400-420	293	0.01	0.02	0.07	0.022	2.18	0.006	0.088
420-440	249	0.01	0.02	0.06	0.021	2.162	0.005	0.082
440-460	179	0.01	0.02	0.06	0.02	2.112	0.005	0.075
460-480	160	0.01	0.02	0.06	0.02	2.399	0.004	0.099
480-500	111	0.01	0.01	0.048	0.017	1.894	0.005	0.055
ALL	7323	0.01	0.02	0.07	0.022	2.234	0.006	0.084

## Sheet: Eosinophils__F
Female Han Wistar rats from ViCoG DB version 1.6
Eosinophils [10^9/L]
BW class [g]	N	Pctl. 10	Median	Pctl. 90	Geom. Mean	Geom. S.D.	Tol.Int. lower	Tol.Int. upper
140-160	212	0.04	0.07	0.149	0.072	1.829	0.024	0.212
160-180	555	0.04	0.07	0.15	0.074	1.764	0.028	0.198
180-200	1352	0.04	0.07	0.14	0.073	1.762	0.028	0.192
200-220	1580	0.033	0.07	0.13	0.067	1.722	0.027	0.168
220-240	1192	0.04	0.07	0.13	0.067	1.714	0.027	0.169
240-260	701	0.03	0.07	0.12	0.067	1.72	0.026	0.17
260-280	343	0.03	0.07	0.13	0.066	1.817	0.023	0.189
280-300	130	0.03	0.06	0.11	0.062	1.751	0.022	0.174
ALL	6476	0.03	0.07	0.13	0.068	1.762	0.027	0.176

## Sheet: Eosinophils__M
Male Han Wistar rats from ViCoG DB version 1.6
Eosinophils [10^9/L]
BW class [g]	N	Pctl. 10	Median	Pctl. 90	Geom. Mean	Geom. S.D.	Tol.Int. lower	Tol.Int. upper
180-200	114	0.036	0.07	0.129	0.07	1.752	0.025	0.199
200-220	196	0.03	0.07	0.141	0.07	1.89	0.022	0.219
220-240	326	0.033	0.07	0.15	0.073	1.797	0.026	0.205
240-260	544	0.04	0.08	0.17	0.081	1.766	0.03	0.218
260-280	858	0.04	0.09	0.16	0.083	1.777	0.031	0.223
280-300	1150	0.04	0.08	0.16	0.081	1.796	0.03	0.219
300-320	1254	0.04	0.09	0.17	0.085	1.775	0.032	0.225
320-340	1132	0.04	0.08	0.15	0.083	1.677	0.034	0.2
340-360	875	0.05	0.09	0.16	0.09	1.671	0.037	0.216
360-380	623	0.05	0.09	0.17	0.091	1.712	0.036	0.23
380-400	502	0.05	0.1	0.19	0.099	1.703	0.039	0.251
400-420	380	0.05	0.1	0.19	0.101	1.695	0.04	0.255
420-440	340	0.06	0.1	0.19	0.1	1.634	0.042	0.237
440-460	255	0.06	0.11	0.182	0.109	1.546	0.05	0.237
460-480	214	0.06	0.11	0.207	0.108	1.635	0.045	0.261
480-500	145	0.05	0.11	0.18	0.104	1.672	0.041	0.267
ALL	9520	0.04	0.09	0.17	0.087	1.756	0.034	0.222

## Sheet: Erythrocytes__F
Female Han Wistar rats from ViCoG DB version 1.6
Erythrocytes [10^12/L]
BW class [g]	N	Pctl. 10	Median	Pctl. 90	Mean	Std.Dev.	Tol.Int. lower	Tol.Int. upper
140-160	238	6.951	7.64	8.323	7.612	0.571	6.593	8.632
160-180	640	7.029	7.84	8.48	7.788	0.592	6.767	8.809
180-200	1448	7.2	7.98	8.6	7.936	0.597	6.923	8.949
200-220	1654	7.14	8.01	8.68	7.939	0.646	6.844	9.034
220-240	1235	7.24	8.12	8.756	8.031	0.629	6.961	9.101
240-260	718	7.337	8.09	8.733	8.057	0.592	7.038	9.077
260-280	352	7.361	8.09	8.819	8.076	0.616	6.993	9.158
280-300	134	7.319	8.165	8.791	8.059	0.771	6.641	9.477
ALL	6859	7.13	8	8.68	7.931	0.673	6.808	9.054

## Sheet: Erythrocytes__M
Male Han Wistar rats from ViCoG DB version 1.6
Erythrocytes [10^12/L]
BW class [g]	N	Pctl. 10	Median	Pctl. 90	Mean	Std.Dev.	Tol.Int. lower	Tol.Int. upper
180-200	129	6.376	7.41	8.226	7.351	0.672	6.112	8.59
200-220	223	6.444	7.33	8.226	7.332	0.702	6.077	8.588
220-240	380	6.937	7.735	8.62	7.746	0.664	6.583	8.909
240-260	611	7.12	7.98	8.72	7.969	0.666	6.818	9.119
260-280	921	7.22	8.12	8.96	8.091	0.709	6.877	9.305
280-300	1206	7.165	8.26	9.1	8.175	0.756	6.888	9.463
300-320	1324	7.323	8.29	9.16	8.253	0.746	6.985	9.52
320-340	1165	7.39	8.43	9.2	8.36	0.734	7.11	9.611
340-360	908	7.487	8.54	9.39	8.484	0.772	7.163	9.805
360-380	644	7.656	8.685	9.46	8.606	0.731	7.345	9.867
380-400	514	7.959	8.87	9.577	8.825	0.67	7.662	9.988
400-420	398	8.107	8.93	9.68	8.907	0.668	7.737	10.076
420-440	347	8.18	8.93	9.57	8.88	0.576	7.868	9.892
440-460	267	8.316	8.96	9.648	8.966	0.588	7.922	10.011
460-480	218	8.207	9.05	9.69	8.981	0.633	7.847	10.115
480-500	152	8.17	8.875	9.63	8.908	0.581	7.848	9.968
ALL	10064	7.28	8.41	9.33	8.345	0.827	6.969	9.72

## Sheet: Hemoglobin__F
Female Han Wistar rats from ViCoG DB version 1.6
Hemoglobin [mmol/L]
BW class [g]	N	Pctl. 10	Median	Pctl. 90	Mean	Std.Dev.	Tol.Int. lower	Tol.Int. upper
140-160	241	8.564	9.4	10.4	9.424	0.775	8.042	10.806
160-180	640	8.558	9.433	10.2	9.383	0.713	8.153	10.613
180-200	1444	8.502	9.4	10.116	9.377	0.686	8.213	10.541
200-220	1636	8.44	9.309	10.108	9.286	0.704	8.093	10.479
220-240	1187	8.626	9.433	10.116	9.372	0.659	8.249	10.496
240-260	682	8.626	9.371	10.054	9.343	0.622	8.271	10.414
260-280	343	8.626	9.433	10.178	9.385	0.677	8.195	10.575
280-300	131	8.564	9.433	10.115	9.327	0.848	7.767	10.888
ALL	6745	8.502	9.4	10.116	9.333	0.73	8.116	10.551

## Sheet: Hemoglobin__M
Male Han Wistar rats from ViCoG DB version 1.6
Hemoglobin [mmol/L]
BW class [g]	N	Pctl. 10	Median	Pctl. 90	Mean	Std.Dev.	Tol.Int. lower	Tol.Int. upper
180-200	131	7.8	9.061	10.3	9.07	0.88	7.451	10.689
200-220	228	7.633	9.123	10.3	9.03	0.987	7.266	10.795
220-240	381	8.254	9.309	10.3	9.308	0.846	7.826	10.79
240-260	611	8.502	9.5	10.5	9.498	0.822	8.078	10.917
260-280	919	8.44	9.495	10.438	9.458	0.862	7.982	10.934
280-300	1199	8.254	9.557	10.5	9.424	0.947	7.812	11.036
300-320	1311	8.316	9.557	10.55	9.475	0.897	7.95	11
320-340	1149	8.316	9.557	10.426	9.447	0.859	7.983	10.911
340-360	888	8.378	9.619	10.488	9.537	0.856	8.071	11.004
360-380	628	8.564	9.681	10.5	9.594	0.861	8.107	11.081
380-400	499	8.875	9.805	10.6	9.748	0.71	8.515	10.981
400-420	390	8.937	9.805	10.426	9.714	0.642	8.59	10.838
420-440	338	8.999	9.743	10.426	9.713	0.583	8.688	10.739
440-460	258	9.185	9.805	10.448	9.795	0.592	8.744	10.847
460-480	212	9.129	9.867	10.499	9.832	0.543	8.859	10.805
480-500	150	9.06	9.681	10.489	9.726	0.571	8.684	10.768
ALL	9950	8.378	9.6	10.488	9.502	0.856	8.077	10.927

## Sheet: Leukocytes__F
Female Han Wistar rats from ViCoG DB version 1.6
Leukocytes [10^9/L]
BW class [g]	N	Pctl. 10	Median	Pctl. 90	Geom. Mean	Geom. S.D.	Tol.Int. lower	Tol.Int. upper
140-160	254	3.813	6	9.097	5.891	1.408	3.205	10.829
160-180	673	3.672	5.8	8.816	5.69	1.4	3.187	10.159
180-200	1606	3.3	5.28	7.91	5.144	1.444	2.759	9.594
200-220	1803	2.752	4.81	7.398	4.624	1.473	2.401	8.906
220-240	1306	2.555	4.37	6.965	4.276	1.501	2.144	8.529
240-260	734	2.2	3.945	6.3	3.782	1.541	1.797	7.96
260-280	355	1.894	3.6	5.966	3.454	1.567	1.57	7.601
280-300	135	1.774	3.11	6.54	3.456	1.74	1.249	9.563
ALL	7304	2.61	4.73	7.6	4.569	1.533	2.241	9.316

## Sheet: Leukocytes__M
Male Han Wistar rats from ViCoG DB version 1.6
Leukocytes [10^9/L]
BW class [g]	N	Pctl. 10	Median	Pctl. 90	Geom. Mean	Geom. S.D.	Tol.Int. lower	Tol.Int. upper
180-200	147	5.07	7.85	12.86	7.814	1.459	3.915	15.596
200-220	249	4.708	8.11	12.344	7.984	1.492	3.916	16.277
220-240	407	4.59	7.81	11.688	7.627	1.475	3.865	15.05
240-260	654	5.106	7.82	11.46	7.694	1.386	4.383	13.504
260-280	1017	4.596	7.6	11.114	7.261	1.499	3.636	14.5
280-300	1319	4.21	7.2	10.672	6.859	1.459	3.608	13.039
300-320	1424	4.063	7.11	10.607	6.768	1.504	3.385	13.528
320-340	1260	3.939	6.77	10.14	6.533	1.455	3.454	12.359
340-360	934	4.183	7.045	10.354	6.772	1.488	3.432	13.365
360-380	677	3.756	6.73	10.042	6.448	1.459	3.364	12.361
380-400	538	3.907	6.65	9.959	6.466	1.449	3.401	12.295
400-420	402	4.131	6.605	9.996	6.495	1.437	3.445	12.247
420-440	363	3.806	6.13	9.5	5.966	1.427	3.197	11.132
440-460	270	4.1	6.3	9.473	6.327	1.389	3.534	11.33
460-480	218	3.9	6.28	9.306	6.158	1.445	3.185	11.908
480-500	158	3.571	5.815	8.908	5.643	1.422	2.974	10.708
ALL	10708	4.05	6.99	10.55	6.72	1.478	3.508	12.873

[truncated: 16 more sheets: Lymphocytes__F, Lymphocytes__M, MCH__F, MCH__M, MCHC__F, MCHC__M, MCV__F, MCV__M, Monocytes__F, Monocytes__M, Neutrophils__F, Neutrophils__M, Platelets__F, Platelets__M, Reticulocytes__F, Reticulocytes__M]
