# Supplementary material for: Retrospective analysis of clinical laboratory parameters in Han Wistar rat controls
Source: Front Toxicol. 2025 Dec 3;7:1684191. doi: 10.3389/ftox.2025.1684191 (PMC12708259; doi:10.3389/ftox.2025.1684191)
Supplement: Supplementary file 1 [file DataSheet1.zip › clinical_chemistry.xlsx]

## Sheet: Albumin__F
Female Han Wistar rats from ViCoG DB version 1.6
Albumin [mmol/L]
BW class [g]	N	Pctl. 10	Median	Pctl. 90	Geom. Mean	Geom. S.D.	Tol.Int. lower	Tol.Int. upper
140-160	200	0.524	0.577	0.714	0.591	1.12	0.482	0.724
160-180	605	0.542	0.623	0.726	0.624	1.121	0.512	0.761
180-200	1426	0.562	0.654	0.753	0.65	1.124	0.533	0.792
200-220	1638	0.587	0.675	0.775	0.672	1.122	0.553	0.817
220-240	1153	0.6	0.693	0.806	0.693	1.131	0.562	0.854
240-260	639	0.599	0.71	0.836	0.704	1.144	0.558	0.887
260-280	313	0.593	0.727	0.836	0.71	1.157	0.549	0.918
280-300	121	0.594	0.745	0.866	0.729	1.151	0.562	0.945
ALL	6351	0.565	0.669	0.79	0.67	1.142	0.537	0.837

## Sheet: Albumin__M
Male Han Wistar rats from ViCoG DB version 1.6
Albumin [mmol/L]
BW class [g]	N	Pctl. 10	Median	Pctl. 90	Geom. Mean	Geom. S.D.	Tol.Int. lower	Tol.Int. upper
180-200	117	0.502	0.567	0.654	0.565	1.109	0.467	0.684
200-220	215	0.5	0.578	0.669	0.576	1.122	0.468	0.708
220-240	361	0.505	0.581	0.669	0.579	1.118	0.476	0.703
240-260	590	0.505	0.593	0.675	0.588	1.118	0.484	0.713
260-280	903	0.52	0.608	0.684	0.603	1.113	0.502	0.725
280-300	1183	0.537	0.608	0.678	0.606	1.1	0.515	0.712
300-320	1286	0.543	0.608	0.684	0.607	1.106	0.511	0.72
320-340	1111	0.553	0.61	0.67	0.61	1.094	0.523	0.71
340-360	833	0.543	0.611	0.684	0.608	1.106	0.512	0.723
360-380	566	0.544	0.619	0.699	0.614	1.108	0.514	0.733
380-400	427	0.555	0.623	0.699	0.62	1.108	0.518	0.741
400-420	345	0.537	0.623	0.699	0.617	1.117	0.508	0.749
420-440	298	0.54	0.616	0.699	0.614	1.119	0.503	0.75
440-460	209	0.527	0.623	0.714	0.616	1.135	0.491	0.772
460-480	175	0.517	0.616	0.714	0.611	1.133	0.487	0.767
480-500	120	0.535	0.621	0.699	0.619	1.117	0.504	0.759
ALL	9122	0.525	0.608	0.684	0.605	1.112	0.507	0.721

## Sheet: Bilirubin__F
Female Han Wistar rats from ViCoG DB version 1.6
Bilirubin [mmol/L]
BW class [g]	N	Pctl. 10	Median	Pctl. 90	Geom. Mean	Geom. S.D.	Tol.Int. lower	Tol.Int. upper
140-160	185	0.0017	0.0028	0.0043	0.0026	1.615	0.0011	0.0062
160-180	489	0.001	0.0025	0.0046	0.0023	2.0063	0.0007	0.0076
180-200	1017	0.0006	0.0021	0.0042	0.0017	2.2198	0.0004	0.0067
200-220	1114	0.0004	0.0015	0.0036	0.0013	2.3702	0.0003	0.0056
220-240	781	0.0005	0.0017	0.0035	0.0014	2.3127	0.0003	0.0059
240-260	417	0.0005	0.0017	0.0039	0.0015	2.285	0.0004	0.0065
260-280	185	0.0006	0.0018	0.004	0.0017	2.0692	0.0005	0.0065
280-300	67	0.0009	0.0022	0.0037	0.002	1.8823	0.0006	0.0069
ALL	4382	0.0005	0.0019	0.004	0.0016	2.2673	0.0004	0.0064

## Sheet: Bilirubin__M
Male Han Wistar rats from ViCoG DB version 1.6
Bilirubin [mmol/L]
BW class [g]	N	Pctl. 10	Median	Pctl. 90	Geom. Mean	Geom. S.D.	Tol.Int. lower	Tol.Int. upper
180-200	97	0.001	0.0024	0.0053	0.0022	2.1103	0.0005	0.009
200-220	183	0.0007	0.0021	0.0052	0.0019	2.238	0.0005	0.0083
220-240	302	0.0006	0.0019	0.0047	0.0018	2.3668	0.0004	0.0083
240-260	477	0.0006	0.0019	0.0047	0.0017	2.2918	0.0004	0.0073
260-280	686	0.0005	0.0015	0.0038	0.0014	2.331	0.0003	0.0058
280-300	915	0.0004	0.0011	0.0032	0.0011	2.3274	0.0003	0.0047
300-320	980	0.0004	0.001	0.0028	0.0011	2.1879	0.0003	0.0041
320-340	816	0.0004	0.001	0.0027	0.001	2.1856	0.0003	0.0037
340-360	622	0.0004	0.001	0.0028	0.001	2.2409	0.0003	0.0041
360-380	431	0.0005	0.0012	0.0034	0.0012	2.2045	0.0003	0.0049
380-400	295	0.0005	0.0015	0.0034	0.0014	2.1394	0.0004	0.0053
400-420	244	0.0004	0.0015	0.0034	0.0013	2.3358	0.0003	0.0061
420-440	174	0.0006	0.0017	0.0036	0.0015	2.0816	0.0004	0.0058
440-460	129	0.0006	0.0019	0.004	0.0017	2.2018	0.0004	0.0073
460-480	97	0.0007	0.0021	0.0035	0.0018	1.9444	0.0005	0.0062
480-500	61	0.0005	0.0017	0.0032	0.0013	2.2353	0.0003	0.0063
ALL	6702	0.0005	0.0013	0.0035	0.0013	2.3056	0.0003	0.0051

## Sheet: Calcium__F
Female Han Wistar rats from ViCoG DB version 1.6
Calcium [mmol/L]
BW class [g]	N	Pctl. 10	Median	Pctl. 90	Geom. Mean	Geom. S.D.	Tol.Int. lower	Tol.Int. upper
140-160	183	2.462	2.61	2.9	2.64	1.067	2.347	2.968
160-180	549	2.45	2.62	2.82	2.624	1.059	2.375	2.899
180-200	1376	2.46	2.63	2.85	2.64	1.063	2.381	2.928
200-220	1630	2.45	2.65	2.87	2.645	1.066	2.374	2.948
220-240	1144	2.497	2.65	2.85	2.653	1.062	2.394	2.941
240-260	621	2.48	2.66	2.88	2.657	1.068	2.371	2.977
260-280	293	2.47	2.64	2.85	2.638	1.08	2.303	3.021
280-300	117	2.51	2.65	2.854	2.674	1.05	2.442	2.927
ALL	6160	2.47	2.645	2.86	2.646	1.064	2.384	2.937

## Sheet: Calcium__M
Male Han Wistar rats from ViCoG DB version 1.6
Calcium [mmol/L]
BW class [g]	N	Pctl. 10	Median	Pctl. 90	Geom. Mean	Geom. S.D.	Tol.Int. lower	Tol.Int. upper
180-200	105	2.444	2.6	2.946	2.652	1.073	2.326	3.023
200-220	184	2.48	2.65	2.873	2.657	1.06	2.392	2.951
220-240	321	2.475	2.625	2.85	2.64	1.063	2.371	2.94
240-260	555	2.475	2.625	2.85	2.64	1.061	2.381	2.927
260-280	852	2.47	2.62	2.84	2.636	1.062	2.379	2.921
280-300	1163	2.44	2.6	2.85	2.629	1.061	2.375	2.91
300-320	1259	2.42	2.6	2.86	2.631	1.069	2.348	2.948
320-340	1116	2.425	2.6	2.85	2.627	1.067	2.351	2.935
340-360	808	2.437	2.6	2.8	2.624	1.064	2.358	2.92
360-380	535	2.42	2.6	2.8	2.614	1.071	2.321	2.944
380-400	417	2.43	2.6	2.8	2.614	1.056	2.379	2.873
400-420	328	2.41	2.6	2.8	2.593	1.064	2.324	2.894
420-440	287	2.406	2.6	2.77	2.59	1.059	2.339	2.867
440-460	197	2.42	2.6	2.78	2.6	1.06	2.339	2.89
460-480	162	2.44	2.6	2.775	2.595	1.054	2.359	2.855
480-500	107	2.45	2.6	2.758	2.605	1.054	2.362	2.873
ALL	8736	2.44	2.6	2.82	2.625	1.064	2.368	2.911

## Sheet: Chloride__F
Female Han Wistar rats from ViCoG DB version 1.6
Chloride [mmol/L]
BW class [g]	N	Pctl. 10	Median	Pctl. 90	Geom. Mean	Geom. S.D.	Tol.Int. lower	Tol.Int. upper
140-160	189	100	104	107	103.5	1.03	97.92	109.4
160-180	564	99	103	107	103.01	1.03	97.23	109.14
180-200	1444	99	102.55	107	102.72	1.03	97.35	108.39
200-220	1687	99	102.4	106	102.45	1.03	97.18	108.01
220-240	1163	99	102.8	106	102.54	1.03	97.23	108.15
240-260	638	99	103	106	102.66	1.03	97.25	108.37
260-280	310	98	103	106.6	102.33	1.04	95.2	110.01
280-300	115	99	102	106.28	102.39	1.03	97.11	107.96
ALL	6350	99	102.8	106.1	102.59	1.03	97.25	108.22

## Sheet: Chloride__M
Male Han Wistar rats from ViCoG DB version 1.6
Chloride [mmol/L]
BW class [g]	N	Pctl. 10	Median	Pctl. 90	Geom. Mean	Geom. S.D.	Tol.Int. lower	Tol.Int. upper
180-200	109	98.7	101	105	101.32	1.03	96.56	106.31
200-220	183	98	101	106	101.44	1.03	96.18	106.98
220-240	322	98	101	104.28	101.09	1.03	96.16	106.26
240-260	557	98	101	105	101.32	1.03	95.64	107.34
260-280	875	98	101	105	101.22	1.03	96.26	106.43
280-300	1203	98	101	104.98	101.18	1.03	96.03	106.6
300-320	1296	98	101	104.7	101.18	1.03	96.31	106.3
320-340	1153	98	101	104.7	101.28	1.03	96.68	106.1
340-360	831	98	101	104	101.06	1.03	96.38	105.95
360-380	560	98.09	101.45	106	101.69	1.03	96.14	107.57
380-400	412	98.6	102	106	102.19	1.03	96.72	107.97
400-420	340	98.49	102.55	106.1	102.4	1.03	96.43	108.74
420-440	301	99	103	106.2	102.85	1.03	97.26	108.77
440-460	204	99.06	103	107	103.15	1.03	97.07	109.61
460-480	170	99	103	106.1	102.76	1.03	97.22	108.63
480-500	109	100	103	106	102.92	1.02	98.53	107.51
ALL	8952	98	101.3	105.1	101.52	1.03	96.53	106.76

## Sheet: Cholesterol__F
Female Han Wistar rats from ViCoG DB version 1.6
Cholesterol [mmol/L]
BW class [g]	N	Pctl. 10	Median	Pctl. 90	Geom. Mean	Geom. S.D.	Tol.Int. lower	Tol.Int. upper
140-160	214	0.84	1.305	1.867	1.277	1.373	0.724	2.254
160-180	618	0.847	1.28	1.843	1.256	1.37	0.729	2.164
180-200	1418	0.932	1.321	1.84	1.312	1.308	0.831	2.07
200-220	1599	0.958	1.42	2	1.39	1.345	0.841	2.298
220-240	1127	1.009	1.474	2.03	1.46	1.333	0.894	2.383
240-260	610	1.034	1.528	2.102	1.508	1.327	0.925	2.457
260-280	288	1.07	1.59	2.27	1.581	1.339	0.943	2.651
280-300	114	1.256	1.658	2.384	1.717	1.313	1.036	2.845
ALL	6257	0.97	1.42	2	1.402	1.354	0.845	2.325

## Sheet: Cholesterol__M
Male Han Wistar rats from ViCoG DB version 1.6
Cholesterol [mmol/L]
BW class [g]	N	Pctl. 10	Median	Pctl. 90	Geom. Mean	Geom. S.D.	Tol.Int. lower	Tol.Int. upper
180-200	109	1.21	1.67	2.364	1.672	1.303	1.021	2.739
200-220	189	1.158	1.7	2.246	1.654	1.327	0.993	2.756
220-240	340	1.09	1.58	2.22	1.569	1.313	0.972	2.533
240-260	563	1.13	1.58	2.15	1.559	1.284	1.011	2.404
260-280	868	1.166	1.6	2.106	1.588	1.263	1.064	2.37
280-300	1172	1.166	1.631	2.121	1.613	1.274	1.067	2.436
300-320	1273	1.166	1.66	2.179	1.63	1.288	1.06	2.507
320-340	1099	1.2	1.684	2.176	1.654	1.282	1.082	2.528
340-360	814	1.217	1.709	2.25	1.69	1.282	1.104	2.587
360-380	545	1.224	1.72	2.26	1.7	1.281	1.107	2.611
380-400	414	1.272	1.77	2.388	1.743	1.28	1.132	2.684
400-420	330	1.259	1.76	2.33	1.734	1.284	1.117	2.693
420-440	286	1.292	1.785	2.405	1.761	1.273	1.148	2.701
440-460	196	1.347	1.867	2.495	1.846	1.26	1.218	2.797
460-480	162	1.413	1.912	2.519	1.883	1.255	1.247	2.844
480-500	111	1.425	1.93	2.59	1.889	1.273	1.206	2.958
ALL	8820	1.191	1.687	2.25	1.666	1.289	1.091	2.543

[truncated: 14 more sheets: Creatinine__F, Creatinine__M, Glucose__F, Glucose__M, Phosphate__F, Phosphate__M, Potassium__F, Potassium__M, Protein__F, Protein__M, Sodium__F, Sodium__M, Triglycerides__F, Triglycerides__M]
