# Supplementary material for: Retrospective analysis of clinical laboratory parameters in Han Wistar rat controls
Source: Front Toxicol. 2025 Dec 3;7:1684191. doi: 10.3389/ftox.2025.1684191 (PMC12708259; doi:10.3389/ftox.2025.1684191)
Supplement: Supplementary file 1 [file DataSheet1.zip › enzyme_activity.xlsx]

## Sheet: Alanine Aminotransferase__F
Female Han Wistar rats from ViCoG DB version 1.6
Alanine Aminotransferase [µkat/L]
BW class [g]	N	Pctl. 10	Median	Pctl. 90	Geom. Mean	Geom. S.D.	Tol.Int. lower	Tol.Int. upper
140-160	240	0.3	0.5	0.829	0.496	1.497	0.241	1.019
160-180	633	0.301	0.533	0.86	0.518	1.517	0.252	1.064
180-200	1380	0.317	0.501	0.844	0.518	1.482	0.265	1.01
200-220	1572	0.334	0.5	0.825	0.514	1.454	0.273	0.97
220-240	1117	0.334	0.483	0.835	0.511	1.474	0.264	0.99
240-260	592	0.333	0.5	0.925	0.524	1.496	0.261	1.05
260-280	283	0.334	0.483	1.052	0.537	1.539	0.25	1.153
280-300	116	0.326	0.501	0.959	0.528	1.591	0.223	1.249
ALL	6199	0.32	0.5	0.853	0.517	1.488	0.266	1.003

## Sheet: Alanine Aminotransferase__M
Male Han Wistar rats from ViCoG DB version 1.6
Alanine Aminotransferase [µkat/L]
BW class [g]	N	Pctl. 10	Median	Pctl. 90	Geom. Mean	Geom. S.D.	Tol.Int. lower	Tol.Int. upper
180-200	137	0.378	0.73	1.277	0.741	1.753	0.264	2.077
200-220	229	0.45	0.7	1.144	0.709	1.488	0.348	1.442
220-240	371	0.45	0.683	1.15	0.703	1.485	0.351	1.407
240-260	573	0.434	0.651	1.069	0.666	1.445	0.352	1.259
260-280	861	0.434	0.601	0.967	0.631	1.374	0.366	1.088
280-300	1159	0.434	0.617	0.952	0.63	1.381	0.364	1.093
300-320	1247	0.434	0.601	0.952	0.63	1.394	0.358	1.109
320-340	1096	0.434	0.601	0.918	0.621	1.389	0.355	1.088
340-360	821	0.434	0.601	0.918	0.623	1.368	0.364	1.066
360-380	553	0.434	0.601	0.95	0.624	1.379	0.358	1.09
380-400	417	0.433	0.568	0.917	0.604	1.37	0.348	1.048
400-420	323	0.451	0.585	0.938	0.62	1.354	0.364	1.057
420-440	282	0.434	0.568	0.933	0.606	1.358	0.353	1.042
440-460	186	0.417	0.568	0.927	0.599	1.352	0.348	1.032
460-480	157	0.433	0.567	1.043	0.612	1.433	0.318	1.178
480-500	107	0.433	0.568	0.959	0.603	1.388	0.327	1.111
ALL	8867	0.434	0.601	0.969	0.632	1.406	0.358	1.114

## Sheet: Alkaline Phosphatase__F
Female Han Wistar rats from ViCoG DB version 1.6
Alkaline Phosphatase [µkat/L]
BW class [g]	N	Pctl. 10	Median	Pctl. 90	Geom. Mean	Geom. S.D.	Tol.Int. lower	Tol.Int. upper
140-160	238	1.167	1.855	3.683	1.954	1.528	0.916	4.164
160-180	644	0.869	1.46	2.659	1.48	1.503	0.733	2.989
180-200	1416	0.74	1.219	2.1	1.231	1.5	0.618	2.452
200-220	1563	0.6	1.069	1.887	1.068	1.569	0.497	2.293
220-240	1104	0.418	0.834	1.72	0.842	1.717	0.335	2.117
240-260	603	0.334	0.618	1.352	0.647	1.762	0.243	1.724
260-280	289	0.267	0.518	0.935	0.511	1.645	0.212	1.233
280-300	115	0.273	0.467	0.931	0.487	1.624	0.198	1.198
ALL	6244	0.454	1.035	2.086	1.017	1.803	0.38	2.721

## Sheet: Alkaline Phosphatase__M
Male Han Wistar rats from ViCoG DB version 1.6
Alkaline Phosphatase [µkat/L]
BW class [g]	N	Pctl. 10	Median	Pctl. 90	Geom. Mean	Geom. S.D.	Tol.Int. lower	Tol.Int. upper
180-200	138	2.43	3.771	7.034	3.956	1.487	1.91	8.194
200-220	229	2.413	3.79	5.678	3.708	1.423	1.973	6.968
220-240	366	2.087	3.087	5.068	3.175	1.395	1.771	5.69
240-260	577	1.919	2.734	4.379	2.832	1.386	1.61	4.982
260-280	866	1.707	2.5	3.834	2.543	1.368	1.486	4.352
280-300	1161	1.603	2.32	3.54	2.371	1.354	1.414	3.976
300-320	1247	1.536	2.221	3.37	2.253	1.366	1.325	3.832
320-340	1081	1.403	2.034	3.006	2.038	1.362	1.203	3.452
340-360	815	1.275	1.9	2.872	1.909	1.385	1.092	3.337
360-380	551	1.12	1.737	2.739	1.752	1.429	0.943	3.253
380-400	414	0.952	1.502	2.377	1.524	1.447	0.798	2.907
400-420	330	0.932	1.418	2.288	1.447	1.455	0.747	2.801
420-440	288	0.852	1.25	2.209	1.312	1.441	0.687	2.505
440-460	189	0.852	1.236	2.428	1.342	1.506	0.642	2.806
460-480	162	0.835	1.218	1.834	1.235	1.395	0.674	2.262
480-500	108	0.79	1.101	1.964	1.21	1.477	0.585	2.504
ALL	8876	1.186	2.121	3.641	2.109	1.549	1.017	4.371

## Sheet: Aspartate Aminotransferase__F
Female Han Wistar rats from ViCoG DB version 1.6
Aspartate Aminotransferase [µkat/L]
BW class [g]	N	Pctl. 10	Median	Pctl. 90	Geom. Mean	Geom. S.D.	Tol.Int. lower	Tol.Int. upper
140-160	241	1.15	1.4	1.89	1.452	1.25	0.975	2.162
160-180	634	1.111	1.386	1.864	1.426	1.262	0.954	2.131
180-200	1378	1.119	1.384	1.82	1.414	1.258	0.958	2.088
200-220	1558	1.052	1.336	1.77	1.368	1.259	0.926	2.02
220-240	1108	1.035	1.319	1.784	1.352	1.267	0.903	2.024
240-260	591	1.035	1.319	1.817	1.353	1.266	0.9	2.035
260-280	284	1.019	1.336	1.83	1.371	1.295	0.868	2.166
280-300	117	1.077	1.319	2.13	1.431	1.377	0.791	2.59
ALL	6177	1.069	1.353	1.82	1.39	1.27	0.932	2.073

## Sheet: Aspartate Aminotransferase__M
Male Han Wistar rats from ViCoG DB version 1.6
Aspartate Aminotransferase [µkat/L]
BW class [g]	N	Pctl. 10	Median	Pctl. 90	Geom. Mean	Geom. S.D.	Tol.Int. lower	Tol.Int. upper
180-200	140	1.22	1.47	2.334	1.682	1.601	0.71	3.985
200-220	223	1.18	1.49	2.39	1.63	1.449	0.839	3.167
220-240	368	1.219	1.52	2.135	1.62	1.383	0.917	2.862
240-260	575	1.2	1.49	2.01	1.538	1.258	1.034	2.286
260-280	861	1.179	1.46	1.92	1.483	1.227	1.044	2.107
280-300	1157	1.149	1.42	1.854	1.451	1.227	1.023	2.057
300-320	1240	1.136	1.403	1.87	1.439	1.239	0.999	2.073
320-340	1093	1.102	1.367	1.836	1.412	1.254	0.959	2.078
340-360	816	1.085	1.353	1.82	1.393	1.25	0.95	2.041
360-380	550	1.08	1.369	1.841	1.411	1.294	0.903	2.205
380-400	410	1.069	1.363	1.834	1.393	1.26	0.93	2.088
400-420	318	1.052	1.375	1.772	1.384	1.25	0.933	2.051
420-440	280	1.117	1.356	1.817	1.392	1.23	0.965	2.008
440-460	185	1.068	1.336	1.819	1.371	1.248	0.92	2.045
460-480	157	1.044	1.384	2.074	1.445	1.29	0.909	2.299
480-500	107	1.075	1.367	1.874	1.404	1.294	0.868	2.271
ALL	8828	1.119	1.41	1.91	1.454	1.282	0.961	2.2
